# Supplementary material for: Early Survival Prediction Framework in CD19-Specific CAR-T Cell Immunotherapy Using a Quantitative Systems Pharmacology Model
Source: Cancers (Basel). 2021 Jun 3;13(11):2782. doi: 10.3390/cancers13112782 (PMC8199881; doi:10.3390/cancers13112782)
Supplement: Supplementary file 1 [file cancers-13-02782-s001.zip]

Archive with 1 entries (1 files):
- cancers-1181067-supplementary.pdf
